# Supplementary material for: 08SG2/OsBAK1 regulates grain size and number, and functions differently in Indica and Japonica backgrounds in rice
Source: Rice (N Y). 2017 May 25;10:25. doi: 10.1186/s12284-017-0165-2 (PMC5445040; doi:10.1186/s12284-017-0165-2)
Supplement: Supplementary file 2 — Primers used for PCR detection. Table S4. Primers used for qPCR analysis (XLS 58 kb) [file 12284_2017_165_MOESM2_ESM.xls]

## Sheet: Table S3.
Table S3. Primers used for PCR detection
Primer name	Primer sequence (5'-3')	Purpose
OsBAK1-IFSP	AGCAATAAAAACATTCTCGGAAGCGA	DRR-GL marker system, identification of the 08sg2 genotype
OsBAK1-IRSP	TCTTCCTTTATAGACCTTGCCAAACCAAC
OsBAK1-EFP	AGCGAACTTGGAGAATAATATTGAGCCA
OsBAK1-ERP	CAACCTTTCTGTGGGTGTCATACAGAAC
OsBAK1-F	ATGGCGGCGCCGCGGTGGGCGGTGT	Amplification of the cds and sequencing
OsBAK1-R	CCTCGGCCCTGATAGCTCAACCGCA
KO-F	TTCTATTATTGGCAGGTGAT	Detection the knock-out mutants of OsBAK1
KO-R	GCCATGAACCGATACTACCA
GS3-IFSP	ACGCTGCCTCCAGATGCTGA	DRR-GL marker system, identification of the GS3 genotype
GS3-IRSP	AACAGCAGGCTGGCTTACTCTCTG
GS3-EFP	AGGCTAAACACATGCCCATCTC
GS3-ERP	CCCAACGTTCAGAAATTAAATGTGCTG

## Sheet: Table S4.
Table S4. Primers used for qPCR analysis
Gene	ID	Forward primer(5'-3')	Reverse primer(5'-3')	Purpose
GW2	LOC_Os02g14720	CAGCAGCGCATTCCCAGTTTTC	GTGGTCAGCCGAGCACTCTC	QPCR
GS2/GL2	LOC_Os02g47280	TGCGTCCCTTCTTTGATGAGT	ACAGTTGGGTGCCTGAGAATG	QPCR
SMG1	LOC_Os02g54600	GTCATGATGAATTCCGATGGG	ACTCCTAGATCCCACGTCTCAA	QPCR
FUWA	LOC_Os02g13950	AGCAACATTGTGCGAATAACTCC	TTCCTGTATCATCCACGGCAA	QPCR
GL3.1	LOC_Os03g44500	GCTCAAGGTCACCTGATCACTC	GAACGACCACAAGATCTCTGC	QPCR
GS3	Os03g0407400	CGGAAGAACTCCTGATCCATTC	CACTTGCTCTGCACAAACAGC	QPCR
APG	LOC_Os05g04740	ATCTCATCTCGCCATTGAATTG	CCTTGTCAATCTTGTTGCAGTT	QPCR
PGL1	LOC_Os03g07510	ATATCGGTTCTCGTTCTCC	GGTCTCTTCTCCAATCATCT	QPCR
PGL2	LOC_Os02g51320	GCAGAAGGTCGTCGCGTGGCTCCATC	GCGGAGGATGCTGCGGATGATCTCCG	QPCR
BG1	LOC_Os03g07920	GGCTTCCTCAACTCCATCT	GTGTCGCTGTCCAAGAAC	QPCR
XIAO	LOC_Os04g48760	CAAGATACCTCCAGAGATTTCA	GTGACACATTGAGTGATAGCAT	QPCR
An-1	LOC_Os04g28280	CGGCGACCTCTCCTTCTGTA	TGCTGCTGGTGATGCTGATG	QPCR
GS5	LOC_Os05g06660	AGTGGACTGCTTCCAGGGAAG	CACGCAGTACCGAGAACTGA	QPCR
SRS3	LOC_Os05g06280	TCCATTGAAGAGAAGCAGAG	TCGGTGTCATCCATAGCA	QPCR
OsAGSW1	LOC_Os05g25840	CTTCTACTTGGTCCTGATGG	CAGTGTCGCTTATCTTGAAC	QPCR
DSG1	LOC_Os06g06090	AGCCATGGCGGGAGGTT	CGGTGACCTCGAACACGTT	QPCR
TGW6	LOC_Os06g41850	GGATTGATGCGAGTTGGT	GGATTGAAGAACGGTGACT	QPCR
GW6a	LOC_Os06g44100	CGTGTATAAATGCGCCACAC	GGCCGATCTCACCAGCTAC	QPCR
GL7/GW7	LOC_Os07g41200	CCCCTAGCATCGACACCAAG	CGGGTTCCAGCACTCCTCT	QPCR
GLW7	LOC_Os07g32170	AACCCGCCGTTCCAGATCAG	AAGAAGGGACGTAGGTGGTG	QPCR
GW8	LOC_Os08g41940	AGGAGTTTGATGAGGCCAAG	GCGTGTAGTATGGGCTCTCC	QPCR
SRS5	LOC_Os11g14220	ATGAGGGAGTGCATCTCGAT	CAAGATCGACGAAGACAGCA	QPCR
LAX1	LOC_Os01g61480	GATGACGACGCTGGAGAT	GACATTGCACACCGAGTAG	QPCR
LAX2	LOC_Os04g32510	GCCATCCACTACGTCAAGT	TGGACGAAGACACAGCAAGG	QPCR
DEP1	LOC_Os09g26999	CCGTTTCTCGTTCTGGAT	ATCTGTGCCTCCTTCTCT	QPCR
DEP2	LOC_Os07g42410	TGCGTGATAGCCTAGAACGAAG	CTGGAATCAGCACTCCTGGATG	QPCR
DEP3	LOC_Os06g46350	TGGTGGACCAAGCTGTATCA	ATCACCTTCTTCCCCCTGAA	QPCR
SPL14	LOC_Os08g39890	CAGCTACCACATGAAGTC	CTACAGAGACCAATCCATC	QPCR
OsCLV1	LOC_Os06g50330	ACATGCTCTCCAACCCAAACTCG	TAGCCGCTAATTAAGCGCACAC	QPCR
OsCLV2	LOC_Os02g39100	CGAACAACCGAATATCTG	GAACGAGAACATCCAATC	QPCR
RCN1	LOC_Os11g05470	GACCTGCGATCTTTCTTCAC	GACAATTGGAGCTGCATTTC	QPCR
CYCA1;1	LOC_Os01g13260	GTTTCGGTTGACGAGACGATGT	CGCTGCAAGGAACCTAGAACTG	QPCR
CycA3;2	LOC_Os12g39210	AGGTTGTCAAGATGGAGAGCGA	CGCTTTTTGTCTTCCTGGCA	QPCR
CYCB1;1	LOC_Os01g59120	GGATTTACCGAGTCACAGCT	CAAGCGTGTCAAGATTCCAA	QPCR
CYCB2;2	LOC_Os06g51110	CTCAAGGCTGCACAATCTGACA	GCATTGACGGCTGGAATTTG	QPCR
CYCD4;1	LOC_Os09g29100	GCCATGGAGTTGATACATCCAA	CCAGTAGGGCTCCGTGGAAT	QPCR
CYCD7;1	LOC_Os11g47950	CCTTCCACACTGACGGTACAGTT	TGCCGCTGCCAAATAGACA	QPCR
CYCT1;2	LOC_Os02g24190	GCATTTGTTGCAGCTCAAG	TCACCACTTCGCTGACTTATTG	QPCR
CAK1	LOC_Os06g07480	GACGGTCAGATTAGACGCAAGA	TCCAAAGGATGTCCACA	QPCR
CAK1A	LOC_Os06g22820	GACCGACAAGGGTTTCAGCAT	CCAGCATGTTCAGGAAGATACAAT	QPCR
CDKA1	LOC_Os03g02680	GGTTTGGACCTTCTCTCTAAAATGC	AGAGCCTGTCTAGCTGTGATCCTT	QPCR
CDKA2	LOC_Os02g03060	CGAGATTTGAAGCCCCAGAA	TCCGCGAGCTTCAATGAGTT	QPCR
CDKB2;1	LOC_Os08g40170	AAGTTTGGCCAGGAGTGAGCA	TCAAGAGCATCAGCGTCGAGA	QPCR
HistoneH2A	LOC_Os08g33100	CGCGGGACAACAAGAAGAC	CCTTCTTGGGGAGGAGCAG	QPCR
CDC20	LOC_Os04g51110	TCGAATCACCTGTTTGTTGGC	TGGAGACAATCCAACGCAAAG	QPCR
E2F1	LOC_Os02g33430	GGTTGGGCAATGTAGCAACT	AATGCTGACATCCCCTTCTG	QPCR
KN	LOC_Os03g52650	CACCAGCTTCAAGAGATCGTGA	CCGGAATTGAGACACAACTGC	QPCR
H1	LOC_Os04g18090	GCAAGGCACCTGCAGCTT	AGGCAGCCTTTGTACAGATCCT	QPCR
MAD2	LOC_Os04g40940	GAGCCATGCATATTCGACGTG	GGTGTCGAAGGAATGCAGCTT	QPCR
MAPK	LOC_Os09g21510	ACAGAGCAGCCGAATTTTGAGA	TTCAGCGAAGCTCACACTTGG	QPCR
CDT2	LOC_Os03g49200	AACCGCACCAAACACTGGAA	GCAATTCACCATCTGCACTGG	QPCR
E2F2	LOC_Os12g06200	TGTTGGTGGCTGCCGATAT	CGCCAGGTGCACCCTTT	QPCR
MCM2	LOC_Os11g29380	AAGTTGGCAAAAGATCCACGG	CCCCCAAACATAGCTAGTGCAA	QPCR
MCM3	LOC_Os05g39850	TTCATGCGTCACTAAATGCGAG	TGAATCTGGAAGCCCAATGTTC	QPCR
MCM4	LOC_Os01g36390	CCCGAATGCGATTCTCTGAA	ACCAGTGGCATGATCAGTTGC	QPCR
MCM5	LOC_Os02g55410	AAGGAGAACTGCCTGTCCATGA	AGTGGCCTTAGCTTTCACCCTC	QPCR
MCM6	LOC_Os05g14590	ATGCTGCTCCTCAACAAG	TGCTGCCGTAGTCTCATA	QPCR
MCM7	LOC_Os12g37400	GTTCTCTGACTGTTCATCTTAG	GGTGATAGACATTGATTCCAAG	QPCR
MCM8	LOC_Os05g38850	GACGGAATCCTTATATGACAAG	GACGATACCTGATACATTGATG	QPCR
MCM9	LOC_Os06g11500	CCAATGAACTGAAGTCTGATCT	CCAATTAAGGTAAGAGCAACTG	QPCR
MCM10	LOC_Os09g36820	GTTCCACCAATCCACAGA	CAGCGTCTTAGCACTATACT	QPCR
OsBRI1	LOC_Os01g52050	CCTGGCTGCATTCGAGAAG	TTTGTGGCCTCAACAAGATCAG	QPCR
OsMDP1	LOC_Os03g08754	TTATTGACCGGTACAACTCGCA	TCCAGTCCATCGATCTCATCC	QPCR
D1	LOC_Os05g26890	GCAAGAGTACGGACAAATGG	TCCTCTGGCCTCCTACATCA	QPCR
OsBZR1	LOC_Os07g39220	ACCTACCGCAAGGGATGT	CTCAGCAGCTGCGTTGAC	QPCR
OsLIC1	LOC_Os06g49080	GGAGTTTCGAGCGTATCTGGAA	TGGACAGAGGAAGCAGGAGACT	QPCR
DLT	LOC_Os06g03710	TGCGGATACTCAACGCCATCA	ACTCGCCGACTCCGGTGATC	QPCR
ILI1	LOC_Os04g54900	TTCTCTCCAAGCTTCAGGCCCT	TGCACGTCTCCTGCAAAACCCT	QPCR
BU1	LOC_Os06g12210	GTAGCCAGCTTGATCTCATCTC	GGGACGACTCTACTGCATCA	QPCR
RAVL1	LOC_Os04g49230	GCACTCCTCGTTGGATCTCGAT	GCAGCAGACGGAAGATGGATT	QPCR
GSK2	LOC_Os05g11730	CTCCTTGGTCAGCCATTGTT	GCGAGGTCTATTGCTTCAGG	QPCR
TUD1	LOC_Os03g13010	GCCATTCTTGTGAGCGGCGTGC	CGGATGAGGCGGACGCAGTT	QPCR
OsDWARF	LOC_Os03g40540	TCAACCTTCCTGGAACCAAC	TCTGTGAGCTTCTCCCTGGT	QPCR
D2	LOC_Os01g10040	TCGGTGGTGTTCGAAATCCT	ATGAGGCCGACAATAAATTCCT	QPCR
D11	LOC_Os04g39430	TGGCGATGACATTCCGATG	GCAACTGCAAACCTGTCAGGA	QPCR
OsDWARF4	LOC_Os03g12660	GAGATGGTTTTCACGCAATGTG	ACCCTTGTAGTGCACGTCCTTG	QPCR
08SG2/OsBAK1	LOC_Os08g07760	GACCCAACTCTGGTCAATCC	ACCAAAGTGCCTGATAGTGC	QPCR
OsActin		ACCATTGGTGCTGAGCGTTT	CGCAGCTTCCATTCCTATGAA	QPCR
